# Supplementary material for: Regulation of MRP4 Expression by circHIPK3 via Sponging miR-124-3p/miR-4524-5p in Hepatocellular Carcinoma
Source: Biomedicines. 2021 Apr 30;9(5):497. doi: 10.3390/biomedicines9050497 (PMC8147194; doi:10.3390/biomedicines9050497)
Supplement: Supplementary file 1 [file biomedicines-09-00497-s001.zip]

Archive with 1 entries (1 files):
- biomedicines-1192843-supplementary.pdf
